# Supplementary material for: Citations and the h index of soil researchers and journals in the Web of Science, Scopus, and Google Scholar
Source: PeerJ. 2013 Oct 22;1:e183. doi: 10.7717/peerj.183 (PMC3807595; doi:10.7717/peerj.183)
Supplement: Supplemental Information 1 [file peerj-01-183-s001.xlsx]

## Sheet: researchers
GS Interest		GS No. Citations	GS h index	i10	GS no. papers	GS earliest paper	Scopus no. papers	Scopus earliest paper	Scopus no. citations	Scopus h index	WoS no. papers	WoS no, citations	WoS h index	WoS year of First paper
Soil	Soil biology, ecology, biogeochemistry	23385	70	185	264	1987	191	1987	14259	60	167	9096	50	1990
Soil	Soil biology, ecology, biogeochemistry	12995	56	174	362	1983	205	1989	6996	46	184	5416	39	1997
Soil	Soil management & fertility	4193	37	68	259	1984	103	1993	2543	27	89	2361	26	1995
Soil	Soil biology, ecology, biogeochemistry	4172	36	57	95	1972	60	1982	1788	19	54	2209	25	1976
Soil	Soil geography, pedometrics	4151	31	64	351	1980	76	1980	1932	20	88	2051	23	1980
Soil	Soil geography, pedometrics	4070	31	65	221	1988	85	1988	1921	22	105	1600	22	1988
Soil	Soil chemistry	3268	26	56	145	1979	56	1983	1116	17	99	2021	21	1979
Soil	Soil biology, ecology, biogeochemistry	3061	33	94	249	1989	140	1989	2405	29	211	2564	29	1990
Soil	Soil biology, ecology, biogeochemistry	2891	28	54	154	1974	68	1978	1419	23	117	1787	24	1976
Soil	Soil physics	2888	18	26	131	1965	53	1966	786	11	66	392	9	1969
Soil	Soil biology, ecology, biogeochemistry	2791	22	35	59	1987	51	1990	1863	19	63	1904	20	1989
Soil science	Soil biology, ecology, biogeochemistry	49447	115	404	598	1966	423	1969	28693	70	424	32837	96	1974
Soil science	Soil biology, ecology, biogeochemistry	13357	54	137	244	1979	149	1989	4487	36	107	4652	34	1991
Soil science	Soil management & fertility	10819	22	42	127	1975	44	1979	928	11	34	665	12	1979
Soil science	Soil biology, ecology, biogeochemistry	10803	55	119	181	1980	112	1982	4823	30	79	3872	32	1987
Soil science	Soil biology, ecology, biogeochemistry	9987	57	136	292	1979	177	1986	6232	42	112	4504	38	1986
Soil science	Soil biology, ecology, biogeochemistry	9894	55	128	341	1984	171	1987	6972	43	140	5648	42	1987
Soil science	Soil geography, pedometrics	8368	45	104	254	1988	148	1989	4518	35	41	814	18	1991
Soil science	Soil biology, ecology, biogeochemistry	7013	41	140	472	1960	139	1984	2689	24	98	2379	27	1984
Soil science	Soil chemistry	6963	48	113	226	1980	115	1986	3572	30	61	1964	28	1981
Soil science	Soil biology, ecology, biogeochemistry	6615	49	119	218	1983	153	1989	4193	36	258	4561	38	1977
Soil science	Soil management & fertility	6474	47	95	419	1989	130	1991	3967	33	108	3464	35	1991
Soil science	Soil biology, ecology, biogeochemistry	6291	40	71	119	1987	79	1987	3904	28	28	1865	20	1998
Soil science	Soil biology, ecology, biogeochemistry	6179	43	146	460	1971	166	1977	1995	22	98	1421	23	1977
Soil science	Soil biology, ecology, biogeochemistry	5894	36	88	136	1980	91	1980	3747	26	54	1972	23	1998
Soil science	Soil management & fertility	5845	40	89	240	1965	62	1984	2393	22	70	2529	26	1971
Soil science	Soil geography, pedometrics	5619	34	68	149	1980	46	1989	2068	19	40	1991	20	1993
Soil science	Soil biology, ecology, biogeochemistry	5283	43	101	205	1979	127	1985	3077	32	123	2823	34	1985
Soil science	Soil biology, ecology, biogeochemistry	5067	38	73	161	1997	112	1997	3492	31	108	3139	30	1997
Soil science	Soil chemistry	4783	37	74	199	1981	84	1982	3014	27	55	2221	26	1987
Soil science	Soil biology, ecology, biogeochemistry	4720	40	86	190	1997	112	1993	3105	31	120	3037	31	1998
Soil science	Soil management & fertility	4432	36	76	354	1996	95	1995	2259	28	66	1444	22	1995
Soil science	Soil biology, ecology, biogeochemistry	4185	32	102	212	1994	139	1995	2820	27	127	2528	26	1994
Soil science	Soil biology, ecology, biogeochemistry	3985	34	71	141	1994	91	1995	2542	27	52	1319	19	1996
Soil science	Soil biology, ecology, biogeochemistry	3891	34	78	212	1987	91	1985	1718	19	81	1995	25	1985
Soil science	Soil geography, pedometrics	3272	27	58	196	1999	81	1999	1729	22	95	1753	21	1999
Soil science	Pedology	3607	33	75	280	1970	105	1974	1835	23	111	1802	25	1975
Soil science	Pedology	3503	26	79	322	1971	43	1992	445	11	49	491	13	1977
Soil science	Soil geography, pedometrics	3466	28	38	98	1989	42	1993	1925	20	35	1641	18	1992
Soil science	Soil biology, ecology, biogeochemistry	3244	30	46	89	1994	65	1995	2084	25	53	1863	25	1995
Soil science	Soil geography, pedometrics	3193	33	65	286	1977	79	1995	1682	24	73	1452	23	1986
Soil science	Soil biology, ecology, biogeochemistry	3182	32	62	232	1985	54	1988	1510	18	39	1245	20	1988
Soil science	Soil biology, ecology, biogeochemistry	3126	29	86	299	1984	135	1984	1463	19	110	1128	19	1984
Soil science	Soil chemistry	3112	27	42	123	1983	38	1989	1305	20	35	1129	18	1996
Soil science	Soil geography, pedometrics	3098	28	54	203	1985	66	1992	985	15	61	914	17	1992
Soil science	Soil management & fertility	2962	29	73	299	1985	108	1992	1666	20	102	1565	21	1992
Soil science	Soil biology, ecology, biogeochemistry	2896	32	62	197	1982	61	1985	1342	17	34	833	17	1986
Soil science	Soil biology, ecology, biogeochemistry	2855	31	54	132	1995	85	1995	1894	26	82	1770	25	1995
Soil science	Soil chemistry	2703	26	56	130	1993	63	1992	1425	20	48	857	19	1992
Soil science	Soil geography, pedometrics	2647	22	52	147	1988	30	1989	957	11	25	833	12	1989
Soil science	Soil chemistry	2583	27	59	245	1986	18	1995	154	7	21	265	10	2007
Soil science	Soil biology, ecology, biogeochemistry	2574	23	38	107	1998	56	2001	1694	20	45	1353	18	2001
Soil science	Soil biology, ecology, biogeochemistry	2295	21	30	106	1993	42	1998	1579	19	27	1260	15	1998
Soil science	Soil management & fertility	2248	23	33	130	1995	19	1995	660	13	16	559	12	1995
Soil science	Soil management & fertility	2194	25	53	166	1985	66	1984	880	15	48	753	15	1991
Soil science	Soil physics	2159	25	41	126	1987	55	1989	1071	19	54	1109	21	1989
Soil science	Soil biology, ecology, biogeochemistry	2092	26	48	148	1987	52	1992	959	15	42	732	15	1992
Soil science	Soil management & fertility	2046	23	62	255	1988	85	2000	979	17	122	959	17	1996
Soil science	Soil biology, ecology, biogeochemistry	1924	24	41	75	1988	58	1988	1245	19	46	856	17	1988
Soil science	Soil geography, pedometrics	1935	25	52	276	1986	112	1987	1221	18	81	832	16	1998
Soil science	Soil management & fertility	1790	24	50	173	1975	60	1979	920	14	48	696	15	1976
Soil science	Soil management & fertility	1775	22	59	133	1988	37	1988	617	11	31	463	13	1989
Soil science	Soil physics	1618	19	31	106	1989	58	1989	1007	14	52	892	15	1989
Soil science	Soil management & fertility	1578	13	19	49	1994	18	1994	736	6	13	695	7	1994
Soil science	Soil management & fertility	1588	23	45	196	1991	61	1994	635	14	51	563	13	1994
Soil science	Soil biology, ecology, biogeochemistry	1519	23	37	79	1986	47	1986	666	13	48	616	15	1991
Soil science	Soil chemistry	1518	22	33	141	1992	42	1995	880	17	33	597	15	1998
Soil science	Soil chemistry	1456	20	29	91	1996	44	1998	1003	18	43	931	17	1998
Soil science	Soil biology, ecology, biogeochemistry	1441	16	20	59	1998	28	2001	710	12	20	478	8	2001
Soil science		1429	20	25	87	1999	41	2000	985	17	24	685	13	2000
Soil science	Soil management & fertility	1403	22	38	199	1993	64	2001	822	17	52	674	15	2001
Soil science	Soil physics	1353	23	37	148	1995	51	1996	767	17	46	724	16	1992
Soil science	Soil biology, ecology, biogeochemistry	1201	16	19	37	1997	23	2000	857	15	18	572	10	1998
Soil science	Pedology	1151	19	40	125	1989	63	1995	785	16	59	727	16	1995
Soil science	Soil biology, ecology, biogeochemistry	1043	21	35	50	1987	127	1987	4388	26	48	647	15	1987
Soil science		1019	18	30	126	1986	30	1996	343	11	21	192	7	1994
Soil science	Pedology	986	17	28	74	1984	32	1984	461	7	6	63	5	2000
Soil science	Soil biology, ecology, biogeochemistry	964	16	23	71	1987	40	1995	573	12	19	270	8	1995
Soil science	Soil biology, ecology, biogeochemistry	944	19	32	139	1990	59	1987	584	16	44	440	13	1994
Soil science	Soil geography, pedometrics	925	12	14	30	2000	11	2002	345	8	1	17	1	2004
Soil science	Soil physics	907	16	19	90	1997	45	1997	600	12	39	573	12	1997
Soil science	Soil management & fertility	852	18	28	80	1999	62	2000	586	14	30	307	11	2002
Soil science	Soil management & fertility	840	16	30	136	1982	37	1994	136	6	16	67	5	1994
Soil science	Soil management & fertility	835	16	19	97	1992	23	1996	383	12	15	251	10	1998
Soil science	Soil biology, ecology, biogeochemistry	738	15	19	45	2004	27	2004	476	12	24	418	12	2004
Soil science	Soil management & fertility	717	15	17	76	2002	26	2005	304	11	19	256	11	2005
Soil science	Soil geography, pedometrics	657	13	18	113	1990	53	1997	319	10	45	274	9	1995
Soil science	Soil geography, pedometrics	592	15	24	105	1991	55	1996	333	11	18	161	8	1998
Soil science	Pedology	569	12	12	89	1991	30	1991	211	7	19	223	6	1991
Soil science	Pedology	569	13	17	120	1997	41	1997	359	11	35	299	11	1997
Soil science	Soil biology, ecology, biogeochemistry	551	10	10	31	1998	18	1998	387	10	15	354	10	1998
Soil science		544	10	110	280	1966	61	1992	234	8	34	60	5	1969
Soil science		542	9	9	77	1990	14	1995	36	4	14	162	5	1988
Soil science		534	15	20	51	1984	35	1992	440	13	32	291	12	1992
Soil science	Soil geography, pedometrics	524	10	10	27	1997	6	1996	123	3	6	127	4	2006
Soil science	Soil geography, pedometrics	517	13	16	68	1996	45	1993	296	10	30	340	12	1994
Soil science		516	10	10	33	2002	19	2002	270	8	12	288	7	2002
Soil science		507	13	17	72	2006	32	2006	312	12	27	237	11	2006
Soil science		497	11	13	106	1992	32	1999	175	8	23	74	4	1999
Soil science		477	11	12	87	1995	33	1995	285	7	20	168	7	1995
Soil science	Soil biology, ecology, biogeochemistry	460	14	18	35	1999	26	2006	259	11	21	198	10	2006
Soil science		460	10	10	45	1998	30	1998	311	10	20	200	8	1998
Soil science		454	11	13	65	1997	28	2004	236	9	15	195	8	2004
Soil science	Pedology	453	10	11	29	1993	15	1995	195	5	8	79	3	1998
Soil science	Soil geography, pedometrics	415	6	5	13	2006	11	2006	257	6	5	113	4	2008
Soil science		406	12	13	43	1986	25	1986	208	7	24	211	8	1986
Soil science		375	12	14	100	1990	20	1996	115	7	15	91	5	2005
Soil science	Soil geography, pedometrics	374	12	12	20	2002	19	2003	258	10	18	220	9	2003
Soil science	Soil geography, pedometrics	366	8	8	29	1996	11	1999	190	7	10	171	6	1999
Soil science		365	10	11	20	2008	17	2003	253	8	18	246	8	2003
Soil science		359	10	10	27	2000	15	2005	176	6	13	139	6	2005
Soil science		344	11	12	27	1993	22	1993	192	9	21	155	7	1993
Soil science		343	10	10	16	2001	13	2006	214	8	10	182	6	2005
Soil science		339	11	16	53	2003	25	2004	246	10	19	172	9	2003
Soil science		326	8	6	58	2000	8	2009	24	4	1	42	1	2003
Soil science		326	9	7	53	1992	4	2009	5	1	4	28	2	2001
Soil physics	Soil physics	36881	78	245	697	1973	240	1966	16283	37	110	3366	29	1998
Soil physics	Soil physics	14093	59	183	321	1953	99	1955	1453	21	210	5284	43	1957
Soil physics	Soil physics	6422	42	147	338	1977	211	1982	3589	25	199	3270	29	1982
Soil physics	Soil physics	5230	34	82	216	1980	90	1981	2669	16	66	2111	24	1986
Soil physics	Soil physics	3886	36	68	141	1974	88	1977	1706	11	82	2318	28	1974
Soil physics	Soil physics	2738	29	58	181	1961	155	1984	3297	29	95	2173	25	1986
Soil physics	Soil physics	2608	28	55	164	2002	85	1999	1624	23	62	1314	21	1999
Soil physics	Soil physics	2527	25	39	115	1973	58	1975	852	11	34	635	11	1977
Soil physics	Soil physics	2402	22	50	257	1985	89	1996	987	15	14	322	8	1996
Soil physics	Soil physics	2092	22	35	89	1991	51	1991	1415	19	39	1113	16	1991
Soil physics	Soil physics	1975	26	52	134	1995	76	1995	1267	19	72	1149	20	1995
Soil physics	Soil physics	1952	20	39	137	1975	64	1989	661	12	52	979	15	1982
Soil physics	Soil physics	1947	24	35	234	1983	80	1993	1280	19	52	1079	18	1988
Soil physics	Soil physics	1808	24	46	122	1989	42	1988	648	14	32	647	15	2006
Soil physics	Soil physics	1721	25	46	132	1986	80	1986	1051	17	62	856	16	1989
Soil physics	Soil physics	1644	24	45	254	1988	69	1989	1025	18	42	876	18	1993
Soil physics	Soil physics	1335	15	20	54	1988	17	1988	676	4	11	451	8	1991
Soil physics	Soil physics	1045	18	29	196	1979	60	1994	559	12	45	513	13	1994
Soil physics	Soil physics	1042	20	33	110	1990	32	1999	295	10	73	580	15	2000
Soil physics	Soil physics	1032	16	20	84	2000	34	2001	626	13	33	594	12	2001
Soil physics	Soil physics	980	17	22	43	1989	40	1991	512	10	20	440	11	1991
Soil physics	Soil physics	967	15	21	85	1992	28	1995	560	11	32	546	12	1995
Soil physics	Soil physics	947	18	32	139	2001	55	2002	597	15	52	577	14	2002
Soil physics	Soil physics	858	16	23	185	1987	44	1993	342	11	25	221	9	1993
Soil physics	Soil physics	849	15	24	90	1987	47	1976	376	9	13	156	6	1981
Soil physics	Soil physics	763	15	20	54	2000	28	2001	469	13	21	219	10	2001
Soil physics	Soil physics	641	13	15	121	1993	27	2000	399	11	27	355	10	2000
Soil physics	Soil physics	641	15	25	82	1991	48	1991	381	12	41	270	10	1991
Soil physics	Soil physics	630	16	22	47	2003	35	1992	614	11	34	257	11	2003
Soil physics	Soil physics	611	14	17	121	1990	27	1990	250	8	20	206	8	1998
Soil physics	Soil physics	514	12	15	39	2000	33	2000	349	10	18	275	8	2000
Soil physics	Soil physics	368	11	13	37	2005	16	2005	7	2	36	191	8	2008
Soil physics	Soil physics	352	10	10	57	2002	22	2006	194	9	21	197	9	2006
Soil physics	Soil physics	253	9	8	67	2000	26	2000	164	7	22	134	6	2000
Soil physics	Soil physics	191	8	6	32	2006	13	2007	136	7	10	67	6	2007
Soil physics	Soil physics	167	6	6	30	2002	11	2006	117	6	5	27	3	2009
Soil physics	Soil physics	151	7	6	26	1996	8	1996	65	4	10	33	4	1997
Soil physics	Soil physics	124	7	3	39	2006	23	2006	36	4	34	249	7	2003
Soil physics	Soil physics	102	6	6	31	2006	15	2008	56	5	13	52	5	2008
Soil physics	Soil physics	99	6	3	36	2006	17	2006	30	3	9	23	3	2007
Soil physics	Soil physics	88	4	2	27	2000	12	2001	30	2	8	9	2	2001
Soil physics	Soil physics	76	3	3	10	2007	3	2009	52	3	3	50	3	2009
Soil physics	Soil physics	64	5	2	34	2003	8	2010	24	3	10	15	3	2003
Soil physics	Soil physics	59	6	2	12	2006	7	2008	29	3	7	20	3	2008
Soil physics	Soil physics	56	4	2	19	2001	13	2006	35	3	11	24	2	2006
Soil physics	Soil physics	50	2	1	14	2008	12	2001	38	2	1	3	1	2008
Soil physics	Soil physics	50	3	3	24	2009	7	2009	31	3	6	20	2	2010
Soil physics	Soil physics	45	3	2	18	1999	5	1996	34	3	2	10	2	2004
Soil physics	Soil physics	43	5	1	30	2005	9	2005	32	4	5	15	3	2010
Soil physics	Soil physics	38	1	1	6	2009	3	2009	23	2	1	16	1	2010
Soil physics	Soil physics	35	3	2	16	2005	6	2011	3	1	12	30	3	2004
Soil physics	Soil physics	28	3	0	35	2004	10	2005	16	2	4	11	2	2007
Soil chemistry	Soil chemistry	2776	26	48	100	1996	66	1996	1937	22	48	1214	18	1998
Soil chemistry	Soil chemistry	2098	25	49	119	1984	65	1993	1380	20	45	736	16	1995
Soil chemistry	Soil chemistry	2045	10	10	26	1964	8	1987	40	1	8	76	5	1981
Soil chemistry	Soil chemistry	1910	22	51	141	1978	62	1981	785	14	35	432	13	1979
Soil chemistry	Soil chemistry	1352	24	33	57	1984	47	1984	1084	17	31	588	14	1991
Soil chemistry	Soil chemistry	946	14	17	31	1999	27	1999	740	13	13	214	5	2002
Soil chemistry	Soil chemistry	896	18	28	47	1986	50	1989	580	11	18	173	7	1989
Soil chemistry	Soil chemistry	872	17	26	57	2001	39	2002	635	16	30	499	15	2002
Soil chemistry	Soil chemistry	861	16	19	60	1987	36	1992	586	11	28	494	13	1993
Soil chemistry	Soil chemistry	701	16	23	73	2001	30	1988	488	15	28	463	14	2001
Soil chemistry	Soil chemistry	629	11	11	17	1964	8	1978	87	1	10	332	7	1966
Soil chemistry	Soil chemistry	609	15	19	144	1992	91	1992	314	9	46	166	7	1992
Soil chemistry	Soil chemistry	342	12	14	41	2007	22	2007	237	10	13	113	7	2007
Soil chemistry	Soil chemistry	314	11	13	20	2000	14	2004	222	9	7	57	4	2004
Soil chemistry	Soil chemistry	302	9	9	37	2000	19	2001	116	7	12	41	5	2001
Soil chemistry	Soil chemistry	213	7	6	40	1997	18	2001	124	7	7	30	4	2001
Soil chemistry	Soil chemistry	112	4	3	11	2010	10	2011	54	3	4	44	2	2011
Soil chemistry	Soil chemistry	99	5	3	17	1997	14	1997	86	5	6	30	3	2001
Soil chemistry	Soil chemistry	80	4	3	9	2008	5	2008	52	3	5	35	2	2008
Soil chemistry	Soil chemistry	63	5	1	19	1991	12	1984	29	3	25	121	5	1994
Soil chemistry	Soil chemistry	52	5	0	18	2002	19	2002	32	4	9	14	2	2011
Soil chemistry	Soil chemistry	37	3	1	40	1980	11	1995	18	2	10	12	2	1980
Soil chemistry	Soil chemistry	33	2	2	3	2004	3	2004	28	2	3	24	2	2004
Soil chemistry	Soil chemistry	31	2	2	7	2006	2	2007	23	2	5	19	2	2006
Soil chemistry	Soil chemistry	22	3	0	8	2007	4	2008	7	2	4	6	1	2010
Soil chemistry	Soil chemistry	19	2	0	46	1999	18	2008	10	2	7	2	1	2009
Soil chemistry	Soil chemistry	17	3	0	13	2007	5	2009	4	1	5	4	1	2009
Soil chemistry	Soil chemistry	16	2	0	17	2006	2	2007	9	2	2	9	2	2007
Soil	Soil biology, ecology, biogeochemistry	17610	78	206	354	1984	219	1984	9771	53	162	7066	52	1984
Soil	Soil geography, pedometrics	13109	59	190	466	1981	244	1981	6377	35	193	5445	42	1981
Soil	Soil physics	11602	39	111	571	1987	189	1992	3215	30	141	2738	27	1992
Soil	Soil chemistry	7401	46	99	184	1968	115	1974	3115	21	90	2337	26	1972
Soil	Soil chemistry	7229	44	104	340	1982	183	1985	5417	39	159	4523	38	1982
Soil	Soil biology, ecology, biogeochemistry	7014	40	96	188	1989	104	1989	4235	31	82	3526	28	1993
Soil	Soil physics	4888	39	102	175	1967	113	1987	3063	31	101	2746	31	1987
Soil	Soil biology, ecology, biogeochemistry	4629	33	62	129	1993	85	1996	3484	30	46	2394	21	1996
Soil	Soil management & fertility	3855	34	68	123	1988	68	1988	1962	24	58	1658	22	1988
Soil		3209	32	53	98	1989	65	1989	1841	20	24	467	12	2000
Soil	Soil physics	3189	33	64	121	1988	47	1988	1311	20	23	666	13	1993
Soil		3057	32	63	197	1990	68	1994	1542	21	53	1153	17	1993
Soil	Soil biology, ecology, biogeochemistry	2916	27	59	210	1994	79	1996	1513	22	71	1327	22	1996
Soil	Soil physics	2801	29	52	163	1958	80	1985	1552	23	66	1666	22	1985
Soil	Soil physics	2575	28	59	213	1989	88	1991	1739	22	81	1556	23	1999
Soil	Soil biology, ecology, biogeochemistry	2455	26	78	155	1970	96	1974	733	6	17	332	10	1991
Soil		2209	23	39	83	1998	66	1998	1319	19	28	647	13	1998
Soil	Soil biology, ecology, biogeochemistry	1922	21	28	42	1997	36	1997	1312	17	33	1203	16	1997
Soil	Soil physics	1746	23	50	205	1980	52	1986	590	10	42	551	15	1984
Soil	Soil chemistry	1584	17	27	72	1990	54	1992	1088	13	29	230	9	1997
Soil	Soil chemistry	1552	24	37	102	1983	58	1985	902	18	14	315	11	1999
Soil	Soil management & fertility	1482	20	30	53	1995	38	1995	990	17	39	945	17	1995
Soil	Soil geography, pedometrics	1353	21	40	115	1992	65	1994	1646	22	29	424	12	1994
Soil	Soil geography, pedometrics	1335	22	27	76	1982	38	1989	889	16	11	173	7	1993
Soil	Soil chemistry	1318	21	37	128	1985	36	1991	512	9	36	543	14	1991
Soil	Soil physics	1298	18	35	108	1990	27	1991	358	10	21	357	11	1991
Soil	Soil geography, pedometrics	1053	12	14	39	1997	21	1999	627	10	16	361	9	1999
Soil	Soil management & fertility	1022	17	26	92	1989	38	1992	370	11	25	227	10	1998
Soil	Soil management & fertility	997	20	27	120	1992	43	1996	486	14	38	392	13	1993
Soil	Soil geography, pedometrics	996	18	27	71	1980	38	1988	496	11	24	416	12	1989
Soil	Soil management & fertility	931	19	27	139	1973	42	2000	516	13	38	522	14	2000
Soil	Soil biology, ecology, biogeochemistry	898	13	14	39	1998	24	1999	529	12	17	335	9	2000
Soil	Soil management & fertility	893	15	17	79	2003	28	2000	585	12	25	493	11	2000
Soil		858	16	23	122	1992	23	1996	437	11	17	291	10	1998
Soil	Pedology	674	12	22	188	1979	35	1992	163	9	29	116	6	1996
Soil	Soil physics	661	15	19	117	1988	76	1991	1087	19	44	384	12	1997
Soil	Soil management & fertility	634	11	11	31	1997	24	1997	449	11	22	109	6	1993
Soil	Soil biology, ecology, biogeochemistry	623	11	11	45	2005	17	2005	435	9	18	445	9	2005
Soil		610	12	14	134	1970	78	1979	567	14	11	120	6	1983
Soil		542	11	13	97	1985	12	1986	154	6	7	43	4	1995
Soil	Soil management & fertility	536	9	9	29	2005	9	2005	223	6	8	205	6	2005
Soil		489	10	10	51	1985	2	2006	25	2	16	332	8	1995
Soil		478	14	16	30	1976	13	1979	220	9	7	144	6	1999
Soil	Soil biology, ecology, biogeochemistry	430	11	11	30	2002	13	2002	278	10	5	125	4	2002
Soil	Soil chemistry	418	11	11	33	2004	26	2004	250	8	17	196	7	2004
Soil		406	10	11	90	1983	19	1995	176	6	15	188	6	1991
Soil	Pedology	358	9	7	69	1980	4	2000	80	3	4	38	2	2008
Soil		335	9	9	16	2003	11	2003	243	9	14	249	10	2004
Soil	Soil biology, ecology, biogeochemistry	329	7	5	14	2005	7	2008	167	4	6	152	4	2008
Soil		313	8	8	16	2001	11	2005	214	8	9	147	6	2005
Soil		293	10	10	20	1999	16	2003	192	8	4	62	2	2003
Soil	Soil management & fertility	271	6	4	37	1999	8	2007	81	3	3	60	1	2009
Soil		269	9	9	24	1987	9	2006	58	4	2	3	1	2010
Soil	Soil management & fertility	260	8	7	50	1984	20	1993	160	7	48	220	9	1993
Soil	Soil geography, pedometrics	232	5	2	19	1983	11	2004	148	4	21	162	8	1987
Soil		222	7	5	21	2005	12	2005	131	5	8	48	4	2005
Soil		199	6	4	12	2008	13	2007	150	6	11	67	4	2008
Soil	Soil biology, ecology, biogeochemistry	188	8	8	16	2007	12	2007	112	7	30	359	11	1994
Soil	Soil geography, pedometrics	184	8	7	46	2003	17	2006	68	6	11	37	4	2008
Soil		167	6	3	365	1983	32	1992	131	7	19	81	5	1995
Soil		161	7	5	75	2003	17	2006	25	3	10	7	2	2006
Soil	Soil biology, ecology, biogeochemistry	160	6	6	15	2005	6	2008	116	6	6	96	5	2008
Soil		153	6	3	18	2001	5	2008	74	3	4	59	4	2008
Soil	Soil biology, ecology, biogeochemistry	149	8	6	35	2004	10	2008	92	7	9	86	6	2008
Soil		143	7	6	9	2004	8	2004	110	7	28	275	11	2001
Soil	Soil biology, ecology, biogeochemistry	126	2	1	17	2007	2	2011	60	1	2	53	1	2011
Soil		122	7	3	35	1993	17	1997	60	5	13	47	4	1996
Soil		120	8	5	32	2002	8	2006	85	3	6	24	3	2010
Soil	Soil biology, ecology, biogeochemistry	98	3	2	14	2009	5	2010	41	2	3	32	2	2010
Soil	Soil biology, ecology, biogeochemistry	79	5	2	32	2005	18	2006	60	4	13	35	4	2006
Soil		78	5	2	36	2004	9	2009	46	5	7	37	4	2009
Soil	Soil biology, ecology, biogeochemistry	74	5	2	15	1991	4	2003	33	4	13	120	6	1991
Soil	Soil biology, ecology, biogeochemistry	69	2	1	8	2005	1	2011	1	1	1	1	1	2011
Soil		68	5	1	33	1986	6	2003	2	1	10	13	2	1993
Soil	Soil physics	65	4	1	28	2005	11	2005	37	3	9	33	3	2005
Soil	Soil management & fertility	60	4	3	11	2010	8	2010	36	4	6	36	4	2010
Soil		60	5	2	16	2009	9	2009	47	4	5	22	3	2010
Soil		44	4	2	23	2002	10	2008	27	3	5	15	2	2008
Soil	Soil geography, pedometrics	43	4	2	33	2005	11	2008	27	3	6	23	3	2008
Soil	Soil geography, pedometrics	37	3	0	19	1994	4	2010	5	1	3	1	1	2008
Soil		37	5	1	16	2006	5	2005	25	3	3	15	2	2010
Soil		30	2	1	6	2009	2	2009	1	1	3	2	1	2009
Soil		28	2	0	41	2001	17	2001	16	2	11	28	3	2010
Soil		26	2	1	9	2010	2	2011	13	2	2	9	1	2011
Apedology	Pedology	870	19	26	79	1995	52	1997	855	18	38	466	14	1997
Apedology	Pedology	866	10	11	66	1995	22	2000	85	6	21	82	6	2000
Apedology	Pedology	541	11	11	33	1984	10	1987	186	5	12	157	5	2001
Apedology	Pedology	333	10	11	79	1975	14	1986	114	1	8	114	5	1987
Apedology	Pedology	326	12	13	57	2001	25	2000	227	10	19	192	10	2004
Apedology	Pedology	239	8	6	78	1979	25	2004	225	9	20	79	4	2006
Apedology	Pedology	229	9	9	22	1992	11	2000	140	7	9	110	6	1992
Apedology	Pedology	220	8	8	30	1996	17	1996	140	7	14	81	6	1997
Apedology	Pedology	159	6	4	110	2001	33	2006	73	5	28	56	4	2006
Apedology	Pedology	114	5	4	16	2010	8	2010	66	5	6	67	5	2010
Apedology	Pedology	82	6	2	27	2006	14	2006	48	5	11	48	4	2006
Apedology	Pedology	38	4	1	14	2006	7	2007	23	3	5	20	3	2007
Apedology	Pedology	37	2	2	26	2002	5	2004	24	2	5	23	2	2004
Apedology	Pedology	31	3	2	25	1979	1	2001	11	1	1	10	1	2001
Apedology	Pedology	16	3	0	5	2010	4	2010	10	2	2	8	2	2011
Soil biology	Soil biology, ecology, biogeochemistry	7976	53	96	150	1975	74	1979	2164	13	68	2851	31	1977
Soil biology	Soil biology, ecology, biogeochemistry	4864	38	82	196	1974	53	1974	1559	15	37	1253	21	1984
Soil biology	Soil biology, ecology, biogeochemistry	1738	20	39	101	1984	49	1995	523	14	22	181	9	1995
Soil biology	Soil biology, ecology, biogeochemistry	976	18	27	74	1985	44	1987	558	13	20	311	9	1992
Soil biology	Soil biology, ecology, biogeochemistry	888	16	20	44	1996	28	1997	546	12	37	733	15	1991
Soil biology	Soil biology, ecology, biogeochemistry	536	11	14	78	2000	19	2008	104	5	9	128	4	2002
Soil biology	Soil biology, ecology, biogeochemistry	476	12	15	122	1980	19	1997	71	5	7	99	5	1987
Soil biology	Soil biology, ecology, biogeochemistry	418	10	10	21	2002	14	2002	255	7	12	121	5	2005
Soil biology	Soil biology, ecology, biogeochemistry	225	8	6	60	1999	17	1999	84	5	19	123	5	1999
Soil biology	Soil biology, ecology, biogeochemistry	111	7	2	36	2003	19	2007	54	5	9	30	5	2007
Soil biology	Soil biology, ecology, biogeochemistry	78	3	2	12	2004	10	2003	56	3	2	3	1	2006
Soil biology	Soil biology, ecology, biogeochemistry	65	5	3	11	2004	7	2003	69	6	3	32	3	2003
Soil biology	Soil biology, ecology, biogeochemistry	54	4	2	11	2008	7	2009	38	3	7	36	3	2009
Soil biology	Soil biology, ecology, biogeochemistry	52	5	1	58	2003	11	2008	35	4	8	21	3	2005
Soil biology	Soil biology, ecology, biogeochemistry	28	3	1	7	2011	5	2011	18	2	4	13	1	2011
Soil biology	Soil biology, ecology, biogeochemistry	17	3	0	10	2009	7	2009	9	2	4	4	1	2010
Soil Fertility	Pedology	1404	18	32	70	1992	45	1996	935	16	40	833	15	1996
Vadose	Soil physics	7047	50	119	380	1984	141	1985	3420	31	140	3464	36	1985
Soil fertility	Soil management & fertility	10813	59	191	279	1970	112	1979	2241	8	91	3116	29	1969
Soil Fertility	Soil management & fertility	4125	39	94	183	1980	87	1980	1728	21	40	985	19	1988
Soil Fertility	Soil management & fertility	1647	21	55	193	1992	75	1994	542	13	37	279	9	1994
Soil Fertility	Soil management & fertility	477	12	12	92	2000	26	2005	238	8	18	128	6	2005
Soil Fertility	Soil management & fertility	416	11	12	60	1999	26	1999	242	8	16	171	7	1999
Soil Fertility	Soil management & fertility	264	9	8	48	1997	17	2003	135	7	15	122	6	2003
Soil Fertility	Soil management & fertility	1207	24	36	59	1995	48	1995	782	18	18	346	10	1998
Soil Fertility	Soil management & fertility	810	17	27	223	1993	61	1993	485	14	4	74	3	1993
Soil Fertility	Soil management & fertility	791	14	18	76	2001	38	2002	554	12	35	498	11	2002
Soil Fertility	Soil management & fertility	376	11	12	50	1990	36	1990	289	9	10	45	4	1998
Soil Fertility	Soil management & fertility	201	7	6	20	2002	11	2003	131	6	4	43	3	2003
Soil Fertility	Soil management & fertility	59	5	1	28	2010	13	2010	9	2	6	3	1	2011
Soil ecology	Soil biology, ecology, biogeochemistry	9160	52	137	237	1987	183	1988	6498	43	122	4101	34	1998
Soil Ecology	Soil biology, ecology, biogeochemistry	6067	45	99	178	1995	137	1996	3834	35	109	3266	33	1996
Soil Ecology	Soil biology, ecology, biogeochemistry	4864	36	69	121	1994	80	1996	3172	31	44	1325	18	1998
Soil Ecology	Soil biology, ecology, biogeochemistry	3975	34	65	81	1967	64	1979	2499	24	9	237	7	1994
Soil Ecology	Soil biology, ecology, biogeochemistry	2493	20	34	85	1992	48	1995	1639	16	27	409	10	2002
Soil Ecology	Soil biology, ecology, biogeochemistry	2457	30	61	141	1990	86	1993	1223	21	77	878	17	1986
Soil Ecology	Soil biology, ecology, biogeochemistry	2397	25	40	65	1999	56	1999	1528	21	28	835	15	1999
Soil Ecology	Soil biology, ecology, biogeochemistry	2299	21	32	106	1996	54	1996	1380	17	30	809	12	1996
Soil Ecology	Soil biology, ecology, biogeochemistry	1976	26	44	103	1985	54	1987	1203	19	57	1025	19	1990
Soil Erosion	Soil biology, ecology, biogeochemistry	17133	70	308	1159	1977	394	1977	10295	51	369	9202	48	1981
Soil Erosion	Soil biology, ecology, biogeochemistry	11489	59	195	693	1984	228	1985	6712	46	232	6353	44	1985
Soil Carbon	Soil biology, ecology, biogeochemistry	13423	55	138	354	1998	179	1998	8440	43	180	7885	43	1998
Soil Carbon	Soil biology, ecology, biogeochemistry	208	6	5	28	2007	14	2008	126	6	13	124	5	2008
Soil Carbon	Soil biology, ecology, biogeochemistry	610	10	11	103	1989	19	1998	253	6	22	237	7	1989

## Sheet: journals
Journal	Total Citations (2 years)	2 year Impact Factor	5 year IF	h5-index	Eigenfactor	2 year cites	2 year no. papers	5 year cites	5 year no. papers	percent self citation
SOIL BIOL BIOCHEM	20472	3.654	4.038	57	0.03516	2163	592	6525	1616	12		2 year cites = Cites in 2012 to items published in: 2011 & 2010
PLANT SOIL	19896	2.638	3.108	50	0.02787	2258	856	5237	1685	9		5 year cites = Cites in 2012 to items published in 2007-2011
SOIL TILL RES	6349	2.367	3.095	35	0.01074	509	215	2176	703	17
GEODERMA	9737	2.345	2.904	42	0.01975	1222	521	3587	1235	9
EUR J SOIL SCI	4027	2.651	2.837	29	0.00939	464	175	1515	534	7
APPL SOIL ECOL	4183	2.106	2.793	36	0.00884	556	264	1729	619	9
VADOSE ZONE J	2582	2.2	2.672	30	0.00854	462	210	1403	525	17
BIOL FERT SOILS	5662	2.505	2.61	28	0.00632	461	184	1253	480	22
CATENA	4618	1.881	2.528	31	0.00783	365	194	1431	566	7
SOIL SCI SOC AM J	18475	1.821	2.232	33	0.0149	843	463	2545	1140	14
SOIL USE MANAGE	1842	1.832	2.219	20	0.00328	207	113	608	274	6
PEDOBIOLOGIA	1804	1.69	2.204	18	0.00247	191	113	443	201	6
J SOIL SEDIMENT	1253	1.965	2.148	25	0.00435	562	286	943	439	16
J SOIL WATER CONSERV	2446	1.722	2.072	20	0.00314	186	108	665	321
J PLANT NUTR SOIL SC	2267	1.38	2.028	26	0.00566	287	208	1012	499	7
EUR J SOIL BIOL	1447	1.838	2.014	24	0.0036	215	117	717	356
NUTR CYCL AGROECOSYS	2781	1.416	1.966	24	0.00429	279	197	804	409	8
AUST J SOIL RES	3162	2.105	1.925	21	0.0036	301	143	722	375	0
LAND DEGRAD DEV	1273	1.991	1.758	21	0.0023	211	106	443	252	0
PEDOSPHERE	1142	1.232	1.66	21	0.00355	218	177	747	450	8
CLAY CLAY MINER	4121	1.114	1.473	17	0.00288	127	114	442	300	15
SOIL SCI	5303	1.051	1.29	14	0.00289	166	158	507	393	18
SOIL SCI PLANT NUTR	1724	0.889	1.193	18	0.00265	160	180	545	457	12
CAN J SOIL SCI	2158	0.912	1.059	17	0.00186	125	137	341	322	19
REV BRAS CIENC SOLO	1786	0.733	1.026	25	0.00447	88	214	1072	1045	26
ACTA AGR SCAND B-S P	565	0.705	0.759	12	0.00104	103	146	246	324	20
COMMUN SOIL SCI PLAN	3685	0.42	0.612	16	0.00298	183	436	654	1069
COMPOST SCI UTIL	542	0.597	0.604	8	0.00036	37	62	96	159	10
ARID LAND RES MANAG	247	0.42	0.602	8	0.00037	21	50	74	123	0
AGROCHIMICA	182	0.31	0.342	6	0.00026	18	58	54	158	0
EURASIAN SOIL SCI+	468	0.216	0.257	9	0.00075	63	292	197	766	52
